# Supplementary material for: Synthesis of Highly Expandable Poly(methacrylimide) (PMI) Precursor Beads Through Optimized Suspension Polymerization of MAA-MAN-tBMA Copolymers
Source: Polymers (Basel). 2024 Dec 31;17(1):89. doi: 10.3390/polym17010089 (PMC11723204; doi:10.3390/polym17010089)
Supplement: Supplementary file 1 [file polymers-17-00089-s001.zip]

Archive with 1 entries (1 files):
- polymers-3366699-supplementary.pdf
